# Supplementary material for: Lactobacillus plantarum 17-1 Ameliorates DSS-Induced Colitis by Modulating the Colonic Microbiota Composition and Metabolome in Mice
Source: Nutrients. 2025 Apr 15;17(8):1348. doi: 10.3390/nu17081348 (PMC12030267; doi:10.3390/nu17081348)
Supplement: Supplementary file 1 [file nutrients-17-01348-s001.zip]

Archive with 1 entries (1 files):
- nutrients-3552769-supplementary.pdf
